# Supplementary material for: Vietnamellidae (Insecta, Ephemeroptera) of Thailand
Source: Zookeys. 2020 Jan 13;902:17–36. doi: 10.3897/zookeys.902.46844 (PMC6971129; doi:10.3897/zookeys.902.46844)
Supplement: XML Treatment for Vietnamella maculosa [file zookeys.902.46844-treatment1.xml]

<!DOCTYPE tp:taxon-treatment
  PUBLIC "-//TaxonX//DTD Taxonomic Treatment Publishing DTD v0 20100105//EN" "tax-treatment-NSO.dtd">
<tp:taxon-treatment xmlns:tp="http://www.plazi.org/taxpub"><tp:treatment-meta><kwd-group><label>Taxon classification</label><kwd><named-content xmlns:xlink="http://www.w3.org/1999/xlink" content-type="kingdom">Animalia</named-content></kwd><kwd><named-content xmlns:xlink="http://www.w3.org/1999/xlink" content-type="order">Ephemeroptera</named-content></kwd><kwd><named-content xmlns:xlink="http://www.w3.org/1999/xlink" content-type="family">Vietnamellidae</named-content></kwd></kwd-group><mixed-citation publication-type="journal"><person-group><name><surname>Auychinda</surname><given-names>Chonlakran</given-names></name><name><surname>Sartori</surname><given-names>Michel</given-names></name><name><surname>Boonsoong</surname><given-names>Boonsatien</given-names></name></person-group><article-title><tp:taxon-name><tp:taxon-name-part taxon-name-part-type="family">Vietnamellidae</tp:taxon-name-part></tp:taxon-name> (<tp:taxon-name><tp:taxon-name-part taxon-name-part-type="class">Insecta</tp:taxon-name-part></tp:taxon-name>, <tp:taxon-name><tp:taxon-name-part taxon-name-part-type="order">Ephemeroptera</tp:taxon-name-part></tp:taxon-name>) of Thailand</article-title><source>Zookeys</source><day>13</day><month>1</month><year>2020</year><volume>902</volume><fpage>17</fpage><lpage>36</lpage><pub-id pub-id-type="doi">10.3897/zookeys.902.46844</pub-id></mixed-citation></tp:treatment-meta><tp:nomenclature><tp:taxon-name><object-id xmlns:xlink="http://www.w3.org/1999/xlink" content-type="arpha" xlink:type="simple">85D69006-1E6F-57A2-A1B8-6602C0042EE5</object-id>
              <tp:taxon-name-part taxon-name-part-type="genus" reg="Vietnamella">Vietnamella</tp:taxon-name-part>
              <tp:taxon-name-part taxon-name-part-type="species" reg="maculosa">maculosa</tp:taxon-name-part>
              <object-id xmlns:xlink="http://www.w3.org/1999/xlink" content-type="zoobank" xlink:type="simple">http://zoobank.org/E75B83EC-A077-4533-83EC-224D5A26E1DA</object-id>
            </tp:taxon-name><tp:taxon-status xmlns:xlink="http://www.w3.org/1999/xlink" xlink:type="simple">sp. nov.</tp:taxon-status><xref ref-type="fig" rid="F1">Figs 1A</xref><xref ref-type="fig" rid="F2">, 2A–G</xref><xref ref-type="fig" rid="F3">, 3A–L</xref><xref ref-type="fig" rid="F4">, 4A, D, G, J</xref><xref ref-type="fig" rid="F5">, 5A, B</xref><xref ref-type="fig" rid="F6">, 6A–C</xref></tp:nomenclature><tp:treatment-sec sec-type="material" id="SECID0EAIAE"><title>Material examined.</title><p><bold><italic>Holotype</italic></bold>: 1 male larva Thailand, Chiang Rai Province, Mueang Chiang Rai, Pong Phra Bat waterfall, <named-content xmlns:xlink="http://www.w3.org/1999/xlink" content-type="dwc:verbatimCoordinates" xlink:type="simple"><named-content content-type="geo-json" specific-use="{&#34;type&#34;:&#34;Point&#34;,&#34;coordinates&#34;:[99.804167,20.011389]}" id="NCID0EOIAE" xlink:type="simple">20°00'41.0"N, 99°48'15.0"E</named-content></named-content>, 470 m, 6.V.2019, D. Chainthong leg. [<abbrev xmlns:xlink="http://www.w3.org/1999/xlink" content-type="institution" xlink:title="Zoological Museum at Kasetsart University in Bangkok, Thailand" id="ABBRID0ETIAE" xlink:type="simple">ZMKU</abbrev>]. <bold><italic>Paratypes</italic></bold>: 2 larvae same data as holotype; 1 larva on slide [<abbrev xmlns:xlink="http://www.w3.org/1999/xlink" content-type="institution" xlink:title="Zoological Museum at Kasetsart University in Bangkok, Thailand" id="ABBRID0E2IAE" xlink:type="simple">ZMKU</abbrev>] and another in ethanol [<abbrev xmlns:xlink="http://www.w3.org/1999/xlink" content-type="institution" xlink:title="Museum of Zoology in Lausanne, Switzerland" id="ABBRID0EAJAE" xlink:type="simple">MZL</abbrev> GBIFCH00673059]. Both paratypes were used for DNA extraction.</p></tp:treatment-sec><tp:treatment-sec sec-type="description" id="SECID0EFJAE"><title>Description.</title><p>Mature larva (in alcohol, Fig. <xref ref-type="fig" rid="F1">1A</xref>). Body length 11.25 mm without cerci; cerci 4.8 mm; body brown with dark brown markings on thorax and femora.</p><fig id="F1" position="float" orientation="portrait"><object-id xmlns:xlink="http://www.w3.org/1999/xlink" content-type="doi" xlink:type="simple">10.3897/zookeys.902.46844.figure1</object-id><object-id xmlns:xlink="http://www.w3.org/1999/xlink" content-type="arpha" xlink:type="simple">BBD13938-6E31-5DA0-A0FC-C0F9A8CC6889</object-id><label>Figure 1.</label><caption><p><italic><tp:taxon-name><tp:taxon-name-part taxon-name-part-type="genus" reg="Vietnamella">Vietnamella</tp:taxon-name-part></tp:taxon-name></italic> spp. <bold>A</bold><italic><tp:taxon-name><tp:taxon-name-part taxon-name-part-type="genus" reg="Vietnamella">Vietnamella</tp:taxon-name-part> <tp:taxon-name-part taxon-name-part-type="species" reg="maculosa">maculosa</tp:taxon-name-part></tp:taxon-name></italic> sp. nov., habitus in dorsal view <bold>B</bold><italic><tp:taxon-name><tp:taxon-name-part taxon-name-part-type="genus" reg="Vietnamella">Vietnamella</tp:taxon-name-part></tp:taxon-name></italic> sp. B, habitus in dorsal view. Scale bars: 1 mm.</p></caption><graphic xmlns:xlink="http://www.w3.org/1999/xlink" xlink:href="zookeys-902-017-g001.jpg" position="float" orientation="portrait" xlink:type="simple" id="oo_371638.jpg"><uri content-type="original_file" xlink:type="simple">https://binary.pensoft.net/fig/371638</uri></graphic></fig><p><bold><italic>Head</italic>.</bold> Brown with a pair of occipital tubercles, a single sub-occipital tubercle medially; two projections below eyes; inner pairs of projections small, spine-like and sharp (Fig. <xref ref-type="fig" rid="F2">2A</xref>); outer pair large, triangular, cone shaped without any serrated spines (Fig. <xref ref-type="fig" rid="F4">4A, D</xref>). Labrum, similar to other vietnamellid mayflies, anterior half of dorsal surface and margins with relatively long setae, ventral surface with short setae (Fig. <xref ref-type="fig" rid="F2">2B</xref>). Labium, glossae width greater than length, glossae and paraglossae with dense setae on surface, setae on dorsal surface and margins longer; labial palpi three segmented, basal segment broader and longer than the second, apical segment very small; palpi with tiny setae (Fig. <xref ref-type="fig" rid="F2">2C</xref>). Left mandible, slender, a little concave at sub-median area; molar block-like shape with a tuff of short setae below inner molar margin (Fig. <xref ref-type="fig" rid="F2">2D</xref>). Right mandible, slender, slightly concave at sub-median area; molar block-like shape with a row of setae below inner molar margin (Fig. <xref ref-type="fig" rid="F2">2E</xref>). Maxillae slender; maxillary palpi three segmented, with tiny setae; length ratio from basal to apical = 1.3:1.2:1 (Fig. <xref ref-type="fig" rid="F2">2F</xref>). Hypopharynx, lingua square and superlinguae nearly round, with setae on surface (Fig. <xref ref-type="fig" rid="F2">2G</xref>)</p><fig id="F2" position="float" orientation="portrait"><object-id xmlns:xlink="http://www.w3.org/1999/xlink" content-type="doi" xlink:type="simple">10.3897/zookeys.902.46844.figure2</object-id><object-id xmlns:xlink="http://www.w3.org/1999/xlink" content-type="arpha" xlink:type="simple">29E9AD08-0FBA-50EA-A5C3-EFF38A1CBD0C</object-id><label>Figure 2.</label><caption><p><italic><tp:taxon-name><tp:taxon-name-part taxon-name-part-type="genus" reg="Vietnamella">Vietnamella</tp:taxon-name-part> <tp:taxon-name-part taxon-name-part-type="species" reg="maculosa">maculosa</tp:taxon-name-part></tp:taxon-name></italic> sp. nov. <bold>A</bold> ventral view of head with outer projection and small inner projection (arrow) <bold>B</bold> labrum <bold>C</bold> labium <bold>D</bold> left mandible <bold>E</bold> right mandible <bold>F</bold> maxilla <bold>G</bold> hypopharynx. Scale bars: 1 mm (<bold>A</bold>); 0.1 mm (<bold>B–G</bold>).</p></caption><graphic xmlns:xlink="http://www.w3.org/1999/xlink" xlink:href="zookeys-902-017-g002.jpg" position="float" orientation="portrait" xlink:type="simple" id="oo_371639.jpg"><uri content-type="original_file" xlink:type="simple">https://binary.pensoft.net/fig/371639</uri></graphic></fig><p><bold><italic>Thorax</italic>.</bold> Pronotum with small moderately sharp anterolateral projections, and slightly pointed protuberances below the anterolateral projection (Fig. <xref ref-type="fig" rid="F3">3A</xref>). Forefemur, strongly expanded with serrations or teeth projections on ventral margin (Fig. <xref ref-type="fig" rid="F3">3B</xref>); transverse ridge serrated with small rounded setae (Fig. <xref ref-type="fig" rid="F5">5A, B</xref>) and long thin setae near inner dorsal margin. Midfemur without any projection, expanded, dorsal margin convex apically and with a row of hair-like setae (Fig. <xref ref-type="fig" rid="F3">3C</xref>). Hindfemur without any projection, expanded, longer than midfemur, dorsal margin with a row of hair-like setae (Fig. <xref ref-type="fig" rid="F3">3D</xref>). All claws similar, strongly hooked with a single small denticle basally (Fig. <xref ref-type="fig" rid="F3">3E</xref>).</p><p><bold><italic>Abdomen</italic>.</bold> Tergites I–X with a pair of median ridges or tubercles; posterolateral angles of tergites II–X extended into sharp projection; tergite VII with a pair of tubercles (Fig. <xref ref-type="fig" rid="F4">4G</xref>) and tergite X with well-developed a pair of tubercles (Fig. <xref ref-type="fig" rid="F4">4J</xref>); lateral margins of tergite with dense setae. Gill on segments I-VII: gill I finger-like with setae (Fig. <xref ref-type="fig" rid="F3">3F</xref>); gills on segments II–VI similar in structure, with dorsal and ventral lamellae, the latter further divided into two clusters, each with several smaller lobes (Fig. <xref ref-type="fig" rid="F3">3G–K</xref>); gill on segment VII small, with two lamellae but ventral lamella divided into three lobes (Fig. <xref ref-type="fig" rid="F3">3L</xref>). Caudal filaments with dense lateral setae on inner and outer margins of middle part.</p><fig id="F3" position="float" orientation="portrait"><object-id xmlns:xlink="http://www.w3.org/1999/xlink" content-type="doi" xlink:type="simple">10.3897/zookeys.902.46844.figure3</object-id><object-id xmlns:xlink="http://www.w3.org/1999/xlink" content-type="arpha" xlink:type="simple">775E468A-C8CA-5E76-A5E2-C0B8AAD40629</object-id><label>Figure 3.</label><caption><p><italic><tp:taxon-name><tp:taxon-name-part taxon-name-part-type="genus" reg="Vietnamella">Vietnamella</tp:taxon-name-part> <tp:taxon-name-part taxon-name-part-type="species" reg="maculosa">maculosa</tp:taxon-name-part></tp:taxon-name></italic> sp. nov. <bold>A</bold> thorax <bold>B</bold> forefemur <bold>C</bold> middle femur <bold>D</bold> hind femur <bold>E</bold> foreleg claw <bold>F</bold> first gills on segment I (arrow) <bold>G</bold> gill II <bold>H</bold> gill III <bold>I</bold> gill IV <bold>J</bold> gill V <bold>K</bold> gill V <bold>L</bold> gill VII. Scale bars: 1 mm (<bold>A–D, F</bold>); 0.2 mm (<bold>G–L</bold>); 0.1 mm (<bold>E</bold>).</p></caption><graphic xmlns:xlink="http://www.w3.org/1999/xlink" xlink:href="zookeys-902-017-g003.jpg" position="float" orientation="portrait" xlink:type="simple" id="oo_371640.jpg"><uri content-type="original_file" xlink:type="simple">https://binary.pensoft.net/fig/371640</uri></graphic></fig><fig id="F4" position="float" orientation="portrait"><object-id xmlns:xlink="http://www.w3.org/1999/xlink" content-type="doi" xlink:type="simple">10.3897/zookeys.902.46844.figure4</object-id><object-id xmlns:xlink="http://www.w3.org/1999/xlink" content-type="arpha" xlink:type="simple">282ECF9F-561F-55D1-90AE-3B5902F936AF</object-id><label>Figure 4.</label><caption><p><italic><tp:taxon-name><tp:taxon-name-part taxon-name-part-type="genus" reg="Vietnamella">Vietnamella</tp:taxon-name-part></tp:taxon-name></italic> spp. <italic><tp:taxon-name><tp:taxon-name-part taxon-name-part-type="genus" reg="Vietnamella">Vietnamella</tp:taxon-name-part> <tp:taxon-name-part taxon-name-part-type="species" reg="maculosa">maculosa</tp:taxon-name-part></tp:taxon-name></italic> sp. nov. (<bold>A, D, G, J</bold>): <bold>A</bold> outer projection on head (arrow) <bold>D</bold> inner and outer projections on head <bold>G, J</bold> tubercle on tergite VII and X; <italic><tp:taxon-name><tp:taxon-name-part taxon-name-part-type="genus" reg="Vietnamella">Vietnamella</tp:taxon-name-part></tp:taxon-name></italic> sp. B (<bold>B, E, H, K</bold>): <bold>B</bold> outer projection on head (arrow) <bold>E</bold> inner and outer projections with serration on head <bold>H, K</bold> tubercles on tergite VII and X; <italic><tp:taxon-name><tp:taxon-name-part taxon-name-part-type="genus" reg="Vietnamella">Vietnamella</tp:taxon-name-part> <tp:taxon-name-part taxon-name-part-type="species" reg="thani">thani</tp:taxon-name-part></tp:taxon-name></italic> (<bold>C, F, I, L</bold>): <bold>C</bold> outer projection on head (arrow) <bold>F</bold> inner and outer projections on head <bold>I, L</bold> tubercles on tergite VII and X. Scale bars: 1 mm (<bold>A–C</bold>); 0.5 mm (<bold>G</bold>); 0.1 mm (<bold>D–F, H, I</bold>); 0.05 mm (<bold>J–L</bold>).</p></caption><graphic xmlns:xlink="http://www.w3.org/1999/xlink" xlink:href="zookeys-902-017-g004.jpg" position="float" orientation="portrait" xlink:type="simple" id="oo_371641.jpg"><uri content-type="original_file" xlink:type="simple">https://binary.pensoft.net/fig/371641</uri></graphic></fig><fig id="F5" position="float" orientation="portrait"><object-id xmlns:xlink="http://www.w3.org/1999/xlink" content-type="doi" xlink:type="simple">10.3897/zookeys.902.46844.figure5</object-id><object-id xmlns:xlink="http://www.w3.org/1999/xlink" content-type="arpha" xlink:type="simple">B3FE1438-4F49-56E6-B165-C58CAEE0A336</object-id><label>Figure 5.</label><caption><p>Forefemur and setae <bold>A</bold> forefemur of <italic><tp:taxon-name><tp:taxon-name-part taxon-name-part-type="genus" reg="Vietnamella">Vietnamella</tp:taxon-name-part> <tp:taxon-name-part taxon-name-part-type="species" reg="maculosa">maculosa</tp:taxon-name-part></tp:taxon-name></italic> sp. nov. with serration of transverse ridge (arrow) <bold>B</bold> setae on transverse ridge of <italic><tp:taxon-name><tp:taxon-name-part taxon-name-part-type="genus" reg="Vietnamella">Vietnamella</tp:taxon-name-part> <tp:taxon-name-part taxon-name-part-type="species" reg="maculosa">maculosa</tp:taxon-name-part></tp:taxon-name></italic> sp. nov. <bold>C</bold> setae on transverse ridge of <italic><tp:taxon-name><tp:taxon-name-part taxon-name-part-type="genus" reg="Vietnamella">V.</tp:taxon-name-part> <tp:taxon-name-part taxon-name-part-type="species" reg="thani">thani</tp:taxon-name-part></tp:taxon-name></italic>. Scale bars: 1 mm (<bold>A</bold>); 0.01 mm (<bold>B, C</bold>).</p></caption><graphic xmlns:xlink="http://www.w3.org/1999/xlink" xlink:href="zookeys-902-017-g005.jpg" position="float" orientation="portrait" xlink:type="simple" id="oo_371642.jpg"><uri content-type="original_file" xlink:type="simple">https://binary.pensoft.net/fig/371642</uri></graphic></fig><p><bold><italic>Eggs.</italic></bold> (dissected from mature larva). Length 200 µm, width 144 µm; oval shape, chorionic surface with small protuberances, half of egg covered with helmet-shaped polar cap (Fig. <xref ref-type="fig" rid="F6">6A</xref>); rod shaped KCT (Knob Terminated Coiled Thread) around egg body (Fig. <xref ref-type="fig" rid="F6">6B</xref>); 2 or 3 tagenoform-type micropyles at centre (Fig. <xref ref-type="fig" rid="F6">6C</xref>).</p><fig id="F6" position="float" orientation="portrait"><object-id xmlns:xlink="http://www.w3.org/1999/xlink" content-type="doi" xlink:type="simple">10.3897/zookeys.902.46844.figure6</object-id><object-id xmlns:xlink="http://www.w3.org/1999/xlink" content-type="arpha" xlink:type="simple">DBC36944-CD11-526C-8D3B-BB8CF3F2B13D</object-id><label>Figure 6.</label><caption><p><abbrev xmlns:xlink="http://www.w3.org/1999/xlink" xlink:title="electron microscopy" id="ABBRID0E5VAE" xlink:type="simple">SEM</abbrev> of egg structure of <italic><tp:taxon-name><tp:taxon-name-part taxon-name-part-type="genus" reg="Vietnamella">Vietnamella</tp:taxon-name-part> <tp:taxon-name-part taxon-name-part-type="species" reg="maculosa">maculosa</tp:taxon-name-part></tp:taxon-name></italic> sp. nov. <bold>A</bold> overview <bold>B</bold> detail of Knob Terminated Coiled Thread (KCT) <bold>C</bold> micropyle and chorionic surface. Scale bars: 50 µm (<bold>A</bold>); 20 µm (<bold>B</bold>); 10 µm (<bold>C</bold>).</p></caption><graphic xmlns:xlink="http://www.w3.org/1999/xlink" xlink:href="zookeys-902-017-g006.jpg" position="float" orientation="portrait" xlink:type="simple" id="oo_371643.jpg"><uri content-type="original_file" xlink:type="simple">https://binary.pensoft.net/fig/371643</uri></graphic></fig></tp:treatment-sec><tp:treatment-sec sec-type="diagnosis" id="SECID0E5WAE"><title>Diagnosis.</title><p>The larva of <italic><tp:taxon-name><tp:taxon-name-part taxon-name-part-type="genus" reg="Vietnamella">Vietnamella</tp:taxon-name-part> <tp:taxon-name-part taxon-name-part-type="species" reg="maculosa">maculosa</tp:taxon-name-part></tp:taxon-name></italic> sp. nov. is most similar to that of <italic><tp:taxon-name><tp:taxon-name-part taxon-name-part-type="genus" reg="Vietnamella">V.</tp:taxon-name-part> <tp:taxon-name-part taxon-name-part-type="species" reg="thani">thani</tp:taxon-name-part></tp:taxon-name></italic> and <italic><tp:taxon-name><tp:taxon-name-part taxon-name-part-type="genus" reg="Vietnamella">V.</tp:taxon-name-part> <tp:taxon-name-part taxon-name-part-type="species" reg="sinensis">sinensis</tp:taxon-name-part></tp:taxon-name></italic> in the lack of serrations on the outer projection on the head, but it can be separated from <italic><tp:taxon-name><tp:taxon-name-part taxon-name-part-type="genus" reg="Vietnamella">V.</tp:taxon-name-part> <tp:taxon-name-part taxon-name-part-type="species" reg="thani">thani</tp:taxon-name-part></tp:taxon-name></italic> based on the following characteristics: i) the pattern of serration on the ventral margin of the forefemur, ii) the setae on the transverse ridge of the forefemur, iii) a well-developed pair of median ridge projections of tergite X. It can be separated from <italic><tp:taxon-name><tp:taxon-name-part taxon-name-part-type="genus" reg="Vietnamella">V.</tp:taxon-name-part> <tp:taxon-name-part taxon-name-part-type="species" reg="sinensis">sinensis</tp:taxon-name-part></tp:taxon-name></italic> by the proportion of the maxillary palp on the second segment, which is slightly longer than on the third segment (1.2:1), whereas in <italic><tp:taxon-name><tp:taxon-name-part taxon-name-part-type="genus" reg="Vietnamella">V.</tp:taxon-name-part> <tp:taxon-name-part taxon-name-part-type="species" reg="sinensis">sinensis</tp:taxon-name-part></tp:taxon-name></italic> it is clearly longer (1.6:1).</p></tp:treatment-sec><tp:treatment-sec sec-type="remarks" id="SECID0EGZAE"><title>Remarks.</title><p>The larvae of <italic><tp:taxon-name><tp:taxon-name-part taxon-name-part-type="genus" reg="Vietnamella">Vietnamella</tp:taxon-name-part> <tp:taxon-name-part taxon-name-part-type="species" reg="maculosa">maculosa</tp:taxon-name-part></tp:taxon-name></italic> sp. nov. have a unique colour pattern, with brown and dark brown banding spread over the body and femurs. However, this colour can change in intensity depending on the life stage and environment. Other species, like <italic><tp:taxon-name><tp:taxon-name-part taxon-name-part-type="genus" reg="Vietnamella">V.</tp:taxon-name-part> <tp:taxon-name-part taxon-name-part-type="species" reg="thani">thani</tp:taxon-name-part></tp:taxon-name></italic>, have variation in body colour but do not have this pattern.</p></tp:treatment-sec><tp:treatment-sec sec-type="etymology" id="SECID0EC1AE"><title>Etymology.</title><p>The name <italic>maculosa</italic> (Latin for having spot or macula), refers to the brown and dark brown banding of the species.</p></tp:treatment-sec><tp:treatment-sec sec-type="distribution" id="SECID0EK1AE"><title>Distribution.</title><p>Chiang Rai Province</p></tp:treatment-sec><tp:treatment-sec sec-type="Adult" id="SECID0EP1AE"><title>Adult.</title><p>Unknown</p></tp:treatment-sec></tp:taxon-treatment>
