# Supplementary material for: Vietnamellidae (Insecta, Ephemeroptera) of Thailand
Source: Zookeys. 2020 Jan 13;902:17–36. doi: 10.3897/zookeys.902.46844 (PMC6971129; doi:10.3897/zookeys.902.46844)
Supplement: XML Treatment for Vietnamella [file zookeys.902.46844-treatment2.xml]

<!DOCTYPE tp:taxon-treatment
  PUBLIC "-//TaxonX//DTD Taxonomic Treatment Publishing DTD v0 20100105//EN" "tax-treatment-NSO.dtd">
<tp:taxon-treatment xmlns:tp="http://www.plazi.org/taxpub"><tp:treatment-meta><kwd-group><label>Taxon classification</label><kwd><named-content xmlns:xlink="http://www.w3.org/1999/xlink" content-type="kingdom">Animalia</named-content></kwd><kwd><named-content xmlns:xlink="http://www.w3.org/1999/xlink" content-type="order">Ephemeroptera</named-content></kwd><kwd><named-content xmlns:xlink="http://www.w3.org/1999/xlink" content-type="family">Vietnamellidae</named-content></kwd></kwd-group><mixed-citation publication-type="journal"><person-group><name><surname>Auychinda</surname><given-names>Chonlakran</given-names></name><name><surname>Sartori</surname><given-names>Michel</given-names></name><name><surname>Boonsoong</surname><given-names>Boonsatien</given-names></name></person-group><article-title><tp:taxon-name><tp:taxon-name-part taxon-name-part-type="family">Vietnamellidae</tp:taxon-name-part></tp:taxon-name> (<tp:taxon-name><tp:taxon-name-part taxon-name-part-type="class">Insecta</tp:taxon-name-part></tp:taxon-name>, <tp:taxon-name><tp:taxon-name-part taxon-name-part-type="order">Ephemeroptera</tp:taxon-name-part></tp:taxon-name>) of Thailand</article-title><source>Zookeys</source><day>13</day><month>1</month><year>2020</year><volume>902</volume><fpage>17</fpage><lpage>36</lpage><pub-id pub-id-type="doi">10.3897/zookeys.902.46844</pub-id></mixed-citation></tp:treatment-meta><tp:nomenclature><tp:taxon-name><object-id xmlns:xlink="http://www.w3.org/1999/xlink" content-type="arpha" xlink:type="simple">5A1E1E11-19A1-5999-92F3-2D48105F9AEA</object-id>
              <tp:taxon-name-part taxon-name-part-type="genus" reg="Vietnamella">Vietnamella</tp:taxon-name-part>
            </tp:taxon-name><tp:taxon-authority>sp. B</tp:taxon-authority><xref ref-type="fig" rid="F1">Figs 1B</xref><xref ref-type="fig" rid="F4">, 4B, E, H, K</xref></tp:nomenclature><tp:treatment-sec sec-type="material" id="SECID0E32AE"><title>Material examined.</title><p>Thailand; 1 larva (immature) on slide, Tak Province, Mae Ra-Merng, <named-content xmlns:xlink="http://www.w3.org/1999/xlink" content-type="dwc:verbatimCoordinates" xlink:type="simple"><named-content content-type="geo-json" specific-use="{&#34;type&#34;:&#34;Point&#34;,&#34;coordinates&#34;:[98.060224,17.521868]}" id="NCID0EF3AE" xlink:type="simple">17°31'18.7248"N, 98°3'36.8064"E</named-content></named-content>, 26.X.2015, A. Watcharangkool leg. (<abbrev xmlns:xlink="http://www.w3.org/1999/xlink" content-type="institution" xlink:title="Zoological Museum at Kasetsart University in Bangkok, Thailand" id="ABBRID0EK3AE" xlink:type="simple">ZMKU</abbrev>).</p></tp:treatment-sec><tp:treatment-sec sec-type="description" id="SECID0EP3AE"><title>Description.</title><p>Larva (in alcohol, Fig. <xref ref-type="fig" rid="F1">1B</xref>). Body length 6 mm without cerci; body reddish with dense setae lateral and on margin of head.</p><p><bold><italic>Head</italic>.</bold> Reddish with a sharp pair of occipital tubercles and a single sub-occipital tubercle medially; two projections below eyes: inner pairs of projections small, spine-like and sharp; outer pair large, triangular, cone shaped with five unequal serrated spines (Fig. <xref ref-type="fig" rid="F4">4B, E</xref>), basal spine the largest. Labrum, similar to <italic><tp:taxon-name><tp:taxon-name-part taxon-name-part-type="genus" reg="Vietnamella">V.</tp:taxon-name-part> <tp:taxon-name-part taxon-name-part-type="species" reg="thani">thani</tp:taxon-name-part></tp:taxon-name></italic> and <italic><tp:taxon-name><tp:taxon-name-part taxon-name-part-type="genus" reg="Vietnamella">V.</tp:taxon-name-part> <tp:taxon-name-part taxon-name-part-type="species" reg="maculosa">maculosa</tp:taxon-name-part></tp:taxon-name></italic> sp. nov. Labium, glossae width greater than length, glossae and paraglossae with dense setae on surface, labial palpi three segmented, basal segment broader and longer than the second, apical segment small; palpi with tiny setae. Left mandible and right mandible slender, mostly similar to the other <italic><tp:taxon-name><tp:taxon-name-part taxon-name-part-type="genus" reg="Vietnamella">Vietnamella</tp:taxon-name-part></tp:taxon-name></italic> species. Maxillae slender, maxillary palpi three segmented with tiny setae, length ratio from basal to apical = 1.3:1:1. Hypopharynx, lingua and superlinguae nearly round with setae on surface.</p><p><bold><italic>Thorax</italic>.</bold> Pronotum with small sharp anterolateral projections, slight protuberances below the anterolateral projections. Forefemur strongly expanded with serrations or teeth projections on ventral margin; transverse ridge serrated with small setae. Midfemur without any projection. Hindfemur without any projection, expanded, longer than midfemur; dorsal margin with a row of hair-like setae. All claws similar, with one small denticle basally.</p><p><bold><italic>Abdomen</italic>.</bold> Tergite I–VI and VIII–X with pair of median ridges or tubercles progressively; tergite VII with a single tubercle (Fig. <xref ref-type="fig" rid="F4">4H</xref>); posterolateral angles of terga II–IX extended into sharp projection; tergite X with a pair of moderately-developed tubercles (Fig. <xref ref-type="fig" rid="F4">4K</xref>); lateral margins of tergite with dense setae. Gills on segments III–VI similar in structure with dorsal and ventral lamella, the latter further divided into two clusters, each with several smaller lobes; gill VII small, with two lamellae but ventral lamella divided into three lobes.</p></tp:treatment-sec><tp:treatment-sec sec-type="diagnosis" id="SECID0EX5AE"><title>Diagnosis.</title><p>The larva of <italic><tp:taxon-name><tp:taxon-name-part taxon-name-part-type="genus" reg="Vietnamella">Vietnamella</tp:taxon-name-part></tp:taxon-name></italic> sp. B can be separated from those of other species based on the following characteristics: i) outer pairs of projections on the head are large and stout, triangular, and cone shaped, with five unequally serrated spines (one large spine + four small spines), and ii) the abdominal tergites II–IX have a pair of projections or tubercles at the posterolateral margin except for tergite VII which has only a single projection (Fig. <xref ref-type="fig" rid="F4">4H</xref>).</p></tp:treatment-sec><tp:treatment-sec sec-type="remarks" id="SECID0EI6AE"><title>Remarks.</title><p>The larval description given herein agrees with larvae of other species belonging to the genus <italic><tp:taxon-name><tp:taxon-name-part taxon-name-part-type="genus" reg="Vietnamella">Vietnamella</tp:taxon-name-part></tp:taxon-name></italic>, including the presence of a pair of projections on the head, the expanded femur and the forefemur with serrations on the outer dorsal margin. The larva described here has serrated spines on the outer projection of the head that differ from the other valid species of <italic><tp:taxon-name><tp:taxon-name-part taxon-name-part-type="genus" reg="Vietnamella">Vietnamella</tp:taxon-name-part></tp:taxon-name></italic>.The outer serrated projection is similar to that of <italic><tp:taxon-name><tp:taxon-name-part taxon-name-part-type="genus" reg="Vietnamella">Vietnamella</tp:taxon-name-part></tp:taxon-name></italic> sp. A from India (Selvakuma et al. 2018), but it differs in the number and character of the outer projection spines (four equal serrated spines in <italic><tp:taxon-name><tp:taxon-name-part taxon-name-part-type="genus" reg="Vietnamella">Vietnamella</tp:taxon-name-part></tp:taxon-name></italic> sp. A, five unequal serrated spines in <italic><tp:taxon-name><tp:taxon-name-part taxon-name-part-type="genus" reg="Vietnamella">Vietnamella</tp:taxon-name-part></tp:taxon-name></italic> sp. B). Although <italic><tp:taxon-name><tp:taxon-name-part taxon-name-part-type="genus" reg="Vietnamella">Vietnamella</tp:taxon-name-part></tp:taxon-name></italic> sp. B was not a mature larva, the phylogenetic analysis showed it belonged to a clearly different clade and had a high genetic distance compared to the other species (Fig. <xref ref-type="fig" rid="F12">12</xref>; Table <xref ref-type="table" rid="T2">2</xref>). Formal description of this species is pending more material.</p><table-wrap id="T2" position="float" orientation="portrait"><label>Table 2.</label><caption><p>Pairwise genetic distances (COI) between species of <italic><tp:taxon-name><tp:taxon-name-part taxon-name-part-type="genus" reg="Vietnamella">Vietnamella</tp:taxon-name-part></tp:taxon-name></italic> using the Kimura 2-parameter.</p></caption><table id="TID0E4AAG" rules="all"><tbody><tr><th rowspan="2" colspan="1">Taxa</th><th rowspan="1" colspan="6">K2P genetic distances</th></tr><tr><th rowspan="1" colspan="1">1</th><th rowspan="1" colspan="1">2</th><th rowspan="1" colspan="1">3</th><th rowspan="1" colspan="1">4</th><th rowspan="1" colspan="1">5</th><th rowspan="1" colspan="1">6</th></tr><tr><td rowspan="1" colspan="7">1. <italic><tp:taxon-name><tp:taxon-name-part taxon-name-part-type="genus" reg="Vietnamella">Vietnamella</tp:taxon-name-part> <tp:taxon-name-part taxon-name-part-type="species" reg="maculosa">maculosa</tp:taxon-name-part></tp:taxon-name></italic> sp. nov.</td></tr><tr><td rowspan="1" colspan="1">2. <italic><tp:taxon-name><tp:taxon-name-part taxon-name-part-type="genus" reg="Vietnamella">Vietnamella</tp:taxon-name-part> <tp:taxon-name-part taxon-name-part-type="species" reg="thani">thani</tp:taxon-name-part></tp:taxon-name></italic></td><td rowspan="1" colspan="1">0.253</td><td rowspan="1" colspan="1"/><td rowspan="1" colspan="1"/><td rowspan="1" colspan="1"/><td rowspan="1" colspan="1"/><td rowspan="1" colspan="1"/></tr><tr><td rowspan="1" colspan="1">3. <italic><tp:taxon-name><tp:taxon-name-part taxon-name-part-type="genus" reg="Vietnamella">Vietnamella</tp:taxon-name-part></tp:taxon-name></italic> sp. B</td><td rowspan="1" colspan="1">0.286</td><td rowspan="1" colspan="1">0.267</td><td rowspan="1" colspan="1"/><td rowspan="1" colspan="1"/><td rowspan="1" colspan="1"/><td rowspan="1" colspan="1"/></tr><tr><td rowspan="1" colspan="1">4. <italic><tp:taxon-name><tp:taxon-name-part taxon-name-part-type="genus" reg="Vietnamella">Vietnamella</tp:taxon-name-part></tp:taxon-name></italic> sp. C</td><td rowspan="1" colspan="1">0.276</td><td rowspan="1" colspan="1">0.160</td><td rowspan="1" colspan="1">0.286</td><td rowspan="1" colspan="1"/><td rowspan="1" colspan="1"/><td rowspan="1" colspan="1"/></tr><tr><td rowspan="1" colspan="1">5. <italic><tp:taxon-name><tp:taxon-name-part taxon-name-part-type="genus" reg="Vietnamella">Vietnamella</tp:taxon-name-part></tp:taxon-name></italic> sp. 1</td><td rowspan="1" colspan="1">0.254</td><td rowspan="1" colspan="1">0.224</td><td rowspan="1" colspan="1">0.278</td><td rowspan="1" colspan="1">0.242</td><td rowspan="1" colspan="1"/><td rowspan="1" colspan="1"/></tr><tr><td rowspan="1" colspan="1">6. <italic><tp:taxon-name><tp:taxon-name-part taxon-name-part-type="genus" reg="Vietnamella">Vietnamella</tp:taxon-name-part> <tp:taxon-name-part taxon-name-part-type="species" reg="dabieshanensis">dabieshanensis</tp:taxon-name-part></tp:taxon-name></italic></td><td rowspan="1" colspan="1">0.258</td><td rowspan="1" colspan="1">0.184</td><td rowspan="1" colspan="1">0.309</td><td rowspan="1" colspan="1">0.185</td><td rowspan="1" colspan="1">0.217</td><td rowspan="1" colspan="1"/></tr><tr><td rowspan="1" colspan="1">7. <italic><tp:taxon-name><tp:taxon-name-part taxon-name-part-type="genus" reg="Potamanthellus">Potamanthellus</tp:taxon-name-part> <tp:taxon-name-part taxon-name-part-type="species" reg="edmundsi">edmundsi</tp:taxon-name-part></tp:taxon-name></italic></td><td rowspan="1" colspan="1">0.267</td><td rowspan="1" colspan="1">0.206</td><td rowspan="1" colspan="1">0.229</td><td rowspan="1" colspan="1">0.248</td><td rowspan="1" colspan="1">0.289</td><td rowspan="1" colspan="1">0.242</td></tr></tbody></table></table-wrap></tp:treatment-sec><tp:treatment-sec sec-type="distribution" id="SECID0E3IAG"><title>Distribution.</title><p>Tak Province.</p></tp:treatment-sec><tp:treatment-sec sec-type="Adult and egg" id="SECID0EBJAG"><title>Adult and egg.</title><p>Unknown.</p></tp:treatment-sec><tp:treatment-sec><!--Section generated to contain objects referenced in tp:taxon-treatment.--><fig id="F1" position="float" orientation="portrait"><object-id xmlns:xlink="http://www.w3.org/1999/xlink" content-type="doi" xlink:type="simple">10.3897/zookeys.902.46844.figure1</object-id><object-id xmlns:xlink="http://www.w3.org/1999/xlink" content-type="arpha" xlink:type="simple">BBD13938-6E31-5DA0-A0FC-C0F9A8CC6889</object-id><label>Figure 1.</label><caption><p><italic><tp:taxon-name><tp:taxon-name-part taxon-name-part-type="genus" reg="Vietnamella">Vietnamella</tp:taxon-name-part></tp:taxon-name></italic> spp. <bold>A</bold><italic><tp:taxon-name><tp:taxon-name-part taxon-name-part-type="genus" reg="Vietnamella">Vietnamella</tp:taxon-name-part> <tp:taxon-name-part taxon-name-part-type="species" reg="maculosa">maculosa</tp:taxon-name-part></tp:taxon-name></italic> sp. nov., habitus in dorsal view <bold>B</bold><italic><tp:taxon-name><tp:taxon-name-part taxon-name-part-type="genus" reg="Vietnamella">Vietnamella</tp:taxon-name-part></tp:taxon-name></italic> sp. B, habitus in dorsal view. Scale bars: 1 mm.</p></caption><graphic xmlns:xlink="http://www.w3.org/1999/xlink" xlink:href="zookeys-902-017-g001.jpg" position="float" orientation="portrait" xlink:type="simple" id="oo_371638.jpg"><uri content-type="original_file" xlink:type="simple">https://binary.pensoft.net/fig/371638</uri></graphic></fig><fig id="F4" position="float" orientation="portrait"><object-id xmlns:xlink="http://www.w3.org/1999/xlink" content-type="doi" xlink:type="simple">10.3897/zookeys.902.46844.figure4</object-id><object-id xmlns:xlink="http://www.w3.org/1999/xlink" content-type="arpha" xlink:type="simple">282ECF9F-561F-55D1-90AE-3B5902F936AF</object-id><label>Figure 4.</label><caption><p><italic><tp:taxon-name><tp:taxon-name-part taxon-name-part-type="genus" reg="Vietnamella">Vietnamella</tp:taxon-name-part></tp:taxon-name></italic> spp. <italic><tp:taxon-name><tp:taxon-name-part taxon-name-part-type="genus" reg="Vietnamella">Vietnamella</tp:taxon-name-part> <tp:taxon-name-part taxon-name-part-type="species" reg="maculosa">maculosa</tp:taxon-name-part></tp:taxon-name></italic> sp. nov. (<bold>A, D, G, J</bold>): <bold>A</bold> outer projection on head (arrow) <bold>D</bold> inner and outer projections on head <bold>G, J</bold> tubercle on tergite VII and X; <italic><tp:taxon-name><tp:taxon-name-part taxon-name-part-type="genus" reg="Vietnamella">Vietnamella</tp:taxon-name-part></tp:taxon-name></italic> sp. B (<bold>B, E, H, K</bold>): <bold>B</bold> outer projection on head (arrow) <bold>E</bold> inner and outer projections with serration on head <bold>H, K</bold> tubercles on tergite VII and X; <italic><tp:taxon-name><tp:taxon-name-part taxon-name-part-type="genus" reg="Vietnamella">Vietnamella</tp:taxon-name-part> <tp:taxon-name-part taxon-name-part-type="species" reg="thani">thani</tp:taxon-name-part></tp:taxon-name></italic> (<bold>C, F, I, L</bold>): <bold>C</bold> outer projection on head (arrow) <bold>F</bold> inner and outer projections on head <bold>I, L</bold> tubercles on tergite VII and X. Scale bars: 1 mm (<bold>A–C</bold>); 0.5 mm (<bold>G</bold>); 0.1 mm (<bold>D–F, H, I</bold>); 0.05 mm (<bold>J–L</bold>).</p></caption><graphic xmlns:xlink="http://www.w3.org/1999/xlink" xlink:href="zookeys-902-017-g004.jpg" position="float" orientation="portrait" xlink:type="simple" id="oo_371641.jpg"><uri content-type="original_file" xlink:type="simple">https://binary.pensoft.net/fig/371641</uri></graphic></fig><fig id="F12" position="float" orientation="portrait"><object-id xmlns:xlink="http://www.w3.org/1999/xlink" content-type="doi" xlink:type="simple">10.3897/zookeys.902.46844.figure12</object-id><object-id xmlns:xlink="http://www.w3.org/1999/xlink" content-type="arpha" xlink:type="simple">2B93973E-D9C9-56C6-A2C5-6F70EC278F1C</object-id><label>Figure 12.</label><caption><p>Bayesian interference of <tp:taxon-name><tp:taxon-name-part taxon-name-part-type="superfamily">Ephemerelloidea</tp:taxon-name-part></tp:taxon-name>. The COI phylogenetic construction of <italic><tp:taxon-name><tp:taxon-name-part taxon-name-part-type="genus" reg="Vietnamella">Vietnamella</tp:taxon-name-part></tp:taxon-name></italic> and sister groups with the percentages indicating branch probability support. <italic><tp:taxon-name><tp:taxon-name-part taxon-name-part-type="genus" reg="Potamanthellus">Potamanthellus</tp:taxon-name-part> <tp:taxon-name-part taxon-name-part-type="species" reg="edmundsi">edmundsi</tp:taxon-name-part></tp:taxon-name></italic> was used as the outgroup.</p></caption><graphic xmlns:xlink="http://www.w3.org/1999/xlink" xlink:href="zookeys-902-017-g012.jpg" position="float" orientation="portrait" xlink:type="simple" id="oo_371649.jpg"><uri content-type="original_file" xlink:type="simple">https://binary.pensoft.net/fig/371649</uri></graphic></fig></tp:treatment-sec></tp:taxon-treatment>
