# Supplementary material for: Vietnamellidae (Insecta, Ephemeroptera) of Thailand
Source: Zookeys. 2020 Jan 13;902:17–36. doi: 10.3897/zookeys.902.46844 (PMC6971129; doi:10.3897/zookeys.902.46844)
Supplement: XML Treatment for Vietnamella thani [file zookeys.902.46844-treatment3.xml]

<!DOCTYPE tp:taxon-treatment
  PUBLIC "-//TaxonX//DTD Taxonomic Treatment Publishing DTD v0 20100105//EN" "tax-treatment-NSO.dtd">
<tp:taxon-treatment xmlns:tp="http://www.plazi.org/taxpub"><tp:treatment-meta><kwd-group><label>Taxon classification</label><kwd><named-content xmlns:xlink="http://www.w3.org/1999/xlink" content-type="kingdom">Animalia</named-content></kwd><kwd><named-content xmlns:xlink="http://www.w3.org/1999/xlink" content-type="order">Ephemeroptera</named-content></kwd><kwd><named-content xmlns:xlink="http://www.w3.org/1999/xlink" content-type="family">Vietnamellidae</named-content></kwd></kwd-group><mixed-citation publication-type="journal"><person-group><name><surname>Auychinda</surname><given-names>Chonlakran</given-names></name><name><surname>Sartori</surname><given-names>Michel</given-names></name><name><surname>Boonsoong</surname><given-names>Boonsatien</given-names></name></person-group><article-title><tp:taxon-name><tp:taxon-name-part taxon-name-part-type="family">Vietnamellidae</tp:taxon-name-part></tp:taxon-name> (<tp:taxon-name><tp:taxon-name-part taxon-name-part-type="class">Insecta</tp:taxon-name-part></tp:taxon-name>, <tp:taxon-name><tp:taxon-name-part taxon-name-part-type="order">Ephemeroptera</tp:taxon-name-part></tp:taxon-name>) of Thailand</article-title><source>Zookeys</source><day>13</day><month>1</month><year>2020</year><volume>902</volume><fpage>17</fpage><lpage>36</lpage><pub-id pub-id-type="doi">10.3897/zookeys.902.46844</pub-id></mixed-citation></tp:treatment-meta><tp:nomenclature><tp:taxon-name><object-id xmlns:xlink="http://www.w3.org/1999/xlink" content-type="arpha" xlink:type="simple">0B070CDE-368F-5605-BB9B-A3894D30232E</object-id>
              <tp:taxon-name-part taxon-name-part-type="genus" reg="Vietnamella">Vietnamella</tp:taxon-name-part>
              <tp:taxon-name-part taxon-name-part-type="species" reg="thani">thani</tp:taxon-name-part>
            </tp:taxon-name><tp:taxon-authority>Tshernova, 1972</tp:taxon-authority><xref ref-type="fig" rid="F4">Figs 4C, F, I, L</xref><xref ref-type="fig" rid="F5">, 5C</xref><xref ref-type="fig" rid="F7">, 7A–O</xref><xref ref-type="fig" rid="F8">, 8A–O</xref><xref ref-type="fig" rid="F9">, 9A–N</xref><xref ref-type="fig" rid="F10">, 10B, C</xref><xref ref-type="fig" rid="F11">, 11A–C</xref><tp:nomenclature-citation-list><tp:nomenclature-citation><tp:taxon-name>
                  <tp:taxon-name-part taxon-name-part-type="genus" reg="Vietnamella">Vietnamella</tp:taxon-name-part> <tp:taxon-name-part taxon-name-part-type="species" reg="thani">thani</tp:taxon-name-part></tp:taxon-name><comment>Tshernova, 1972: 604–614, fig. 4 (orig.); <xref ref-type="bibr" rid="B3">Hu et al. 2017</xref>: 381–390, fig. 7 (distribution).</comment></tp:nomenclature-citation></tp:nomenclature-citation-list></tp:nomenclature><tp:treatment-sec sec-type="material" id="SECID0EYLAG"><title>Material examined.</title><p>Thailand; Kanchanaburi Province, Thong Pha Phum, Huai Pak Kok, <named-content xmlns:xlink="http://www.w3.org/1999/xlink" content-type="dwc:verbatimCoordinates" xlink:type="simple"><named-content content-type="geo-json" specific-use="{&#34;type&#34;:&#34;Point&#34;,&#34;coordinates&#34;:[98.581667,14.583722]}" id="NCID0EBMAG" xlink:type="simple">14°35'01.4"N, 98°34'54.0"E</named-content></named-content>, 161 m, 15.X.2015, 1 larva; 20.II.2016, 1 larva; 21.II.2016, 3 larvae, 1 female imago; 31.I.2019, 9 larvae, 1 male subimago (reared), 1 male imago (reared). Huai Khayeng, Ban Prachum Mai, <named-content xmlns:xlink="http://www.w3.org/1999/xlink" content-type="dwc:verbatimCoordinates" xlink:type="simple"><named-content content-type="geo-json" specific-use="{&#34;type&#34;:&#34;Point&#34;,&#34;coordinates&#34;:[98.533889,14.659444]}" id="NCID0EJMAG" xlink:type="simple">14°39'34.0"N, 98°32'02.0"E</named-content></named-content>, 233 m, 20.II.2016, 4 larvae, [<abbrev xmlns:xlink="http://www.w3.org/1999/xlink" content-type="institution" xlink:title="Zoological Museum at Kasetsart University in Bangkok, Thailand" id="ABBRID0EOMAG" xlink:type="simple">ZMKU</abbrev>]; 13.XII.2014, 1 larva, all B. Boonsoong leg; 15.X.2015, 3 larvae, B. Boonsoong &amp; M. Sartori leg. [<abbrev xmlns:xlink="http://www.w3.org/1999/xlink" content-type="institution" xlink:title="Museum of Zoology in Lausanne, Switzerland" id="ABBRID0ETMAG" xlink:type="simple">MZL</abbrev>]. Prachuap Khiri Khan Province, Kui Buri, Huai Samrong, <named-content xmlns:xlink="http://www.w3.org/1999/xlink" content-type="dwc:verbatimCoordinates" xlink:type="simple"><named-content content-type="geo-json" specific-use="{&#34;type&#34;:&#34;Point&#34;,&#34;coordinates&#34;:[99.627222,12.065278]}" id="NCID0E2MAG" xlink:type="simple">12°03'55.0"N, 99°37'38.0"E</named-content></named-content>, 103 m, 11 larvae, D. Chainthong leg. [<abbrev xmlns:xlink="http://www.w3.org/1999/xlink" content-type="institution" xlink:title="Zoological Museum at Kasetsart University in Bangkok, Thailand" id="ABBRID0EANAG" xlink:type="simple">ZMKU</abbrev>].</p></tp:treatment-sec><tp:treatment-sec sec-type="diagnosis" id="SECID0EFNAG"><title>Diagnosis.</title><p>The larva of <italic><tp:taxon-name><tp:taxon-name-part taxon-name-part-type="genus" reg="Vietnamella">Vietnamella</tp:taxon-name-part> <tp:taxon-name-part taxon-name-part-type="species" reg="thani">thani</tp:taxon-name-part></tp:taxon-name></italic> can be distinguished from those of other <italic><tp:taxon-name><tp:taxon-name-part taxon-name-part-type="genus" reg="Vietnamella">Vietnamella</tp:taxon-name-part></tp:taxon-name></italic> based on the following characteristics: i) outer pairs of projections on the head are long, triangular, and cone shaped without serrated spines; ii) the first and second segments of the maxillary palpi have an equal length ratio; iii) the forefemur has a serrated transverse ridge with spatulate setae (Fig. <xref ref-type="fig" rid="F5">5C</xref>); and iv) the abdominal tergite X either lacks or has a poorly-developed pair of tubercles (Fig. <xref ref-type="fig" rid="F4">4L</xref>).</p></tp:treatment-sec><tp:treatment-sec sec-type="description" id="SECID0EFOAG"><title>Description of imagoes.</title><p><bold>Male imago</bold> (in alcohol, Figs <xref ref-type="fig" rid="F7">7</xref>, <xref ref-type="fig" rid="F10">10C</xref>). <bold><italic>Head</italic>.</bold> Eyes rounded with ventral part brown-yellowish and dorsal part yellowish (Fig. <xref ref-type="fig" rid="F7">7A, B</xref>). <bold><italic>Thorax</italic>.</bold> Forelegs (8.07 mm), length ratio of femur and tibia = 1:1.45; length ratio of four tarsal segments is 3:2:1.5:1 (Fig. <xref ref-type="fig" rid="F7">7C</xref>). Midlegs (4.76 mm), length ratio of femur and tibia = 1.2:1; length ratio of four tarsal segments is 1:1:1:3 (Fig. <xref ref-type="fig" rid="F7">7D</xref>). Hindlegs (4.97 mm), length ratio of femur and tibia = 1.4:1; length ratio of four tarsal segments is 1:1:1:4 (Fig. <xref ref-type="fig" rid="F7">7E</xref>). Mesonotum with a notable median longitudinal suture, two medioparapsidal sutures (Fig. <xref ref-type="fig" rid="F7">7F</xref>). Mesosternum with a square basisternum, broad furcasternum (Fig. <xref ref-type="fig" rid="F7">7G</xref>). Forewings, numerous crossviens. MA forked middle of wing, MP forked basally, three intercalaries between MP1 and MP2; CuA and CuP adjacent at base; cubital field with three bifurcate veins arising from CuA (Fig. <xref ref-type="fig" rid="F7">7H</xref>). Hind wings rounded, leading margin slightly concave, with clear crossveins; seven crossveins with one bifurcate between Sc and RA; three crossveins between MA and MP (Fig. <xref ref-type="fig" rid="F7">7I</xref>). <bold><italic>Abdomen</italic>.</bold> Genitalia with three-segmented forceps (1.2 mm), first segment = 0.6 mm, second segment = 0.45 mm, apical segment = 0.15, small and nearly rounded; penes (0.76 mm) totally fused with a shallow median cleft; subgenital plate slightly convex (Fig. <xref ref-type="fig" rid="F7">7J–L</xref>). Abdominal segment IX with lateral projection, white stripe on sternites VII–IX (Fig. <xref ref-type="fig" rid="F7">7M–O</xref>).</p><fig id="F7" position="float" orientation="portrait"><object-id xmlns:xlink="http://www.w3.org/1999/xlink" content-type="doi" xlink:type="simple">10.3897/zookeys.902.46844.figure7</object-id><object-id xmlns:xlink="http://www.w3.org/1999/xlink" content-type="arpha" xlink:type="simple">7107B6D7-6F1C-5426-B3F5-2372C3A84DBF</object-id><label>Figure 7.</label><caption><p>Male imago of <italic><tp:taxon-name><tp:taxon-name-part taxon-name-part-type="genus" reg="Vietnamella">Vietnamella</tp:taxon-name-part> <tp:taxon-name-part taxon-name-part-type="species" reg="thani">thani</tp:taxon-name-part></tp:taxon-name></italic><bold>A</bold> dorsal view of head <bold>B</bold> lateral view of head <bold>C</bold> foreleg <bold>D</bold> middle leg <bold>E</bold> hindleg <bold>F, G</bold> dorsal and ventral view of thorax <bold>H</bold> forewing <bold>I</bold> hindwing <bold>J</bold> ventral view of genitalia <bold>K</bold> dorsal view of genitalia <bold>L</bold> lateral view of genitalia <bold>M</bold> dorsal view of abdomen <bold>N</bold> lateral view of abdomen <bold>O</bold> ventral view of abdomen. Scale bars: 1 mm.</p></caption><graphic xmlns:xlink="http://www.w3.org/1999/xlink" xlink:href="zookeys-902-017-g007.jpg" position="float" orientation="portrait" xlink:type="simple" id="oo_371644.jpg"><uri content-type="original_file" xlink:type="simple">https://binary.pensoft.net/fig/371644</uri></graphic></fig><p><bold>Male subimago.</bold> (in alcohol, Fig. <xref ref-type="fig" rid="F8">8</xref>). <bold><italic>Head</italic>.</bold> Eyes rounded; dorsal part dark grey; ventral part brown (Fig. <xref ref-type="fig" rid="F8">8A, B</xref>). <bold><italic>Thorax</italic>.</bold> Forelegs (6.38 mm), length ratio of femur and tibia = 1:1.1; length ratio of four tarsal segments is 1.6:1:1:1.3 (Fig. <xref ref-type="fig" rid="F8">8C</xref>). Midlegs (5.41 mm), length ratio of femur and tibia = 1.4:1; length ratio of four tarsal segments is 1.3:1:1.1:3.4 (Fig. <xref ref-type="fig" rid="F8">8D</xref>). Hindlegs (5.58 mm), length ratio of femur and tibia = 1.6:1; length ratio of four tarsal segments is 1.4:1:1.2:3.4 (Fig. <xref ref-type="fig" rid="F8">8E</xref>). Mesonotum, brown with a notable median longitudinal suture (Fig. <xref ref-type="fig" rid="F8">8F</xref>). Mesosternum, pale red with a square basisternum, broad furcasternum (Fig. <xref ref-type="fig" rid="F8">8G</xref>). Forewing and hindwing are similar to imago but more opaque and having more visible crossveins (Fig. <xref ref-type="fig" rid="F8">8H, I</xref>). <bold><italic>Abdomen</italic>.</bold> Genitalia similar to those of imago but forceps and penes shorter and broader; forceps with total length = 1.0 mm, first segment = 0.53 mm, second segment= 0.40 mm and third segment = 0.07 mm; penes length = 0.7 mm (Fig. <xref ref-type="fig" rid="F8">8J–L</xref>). Abdomen brown and pale red dorsally, segment IX with notable lateral projections (Fig. <xref ref-type="fig" rid="F8">8M–O</xref>).</p><fig id="F8" position="float" orientation="portrait"><object-id xmlns:xlink="http://www.w3.org/1999/xlink" content-type="doi" xlink:type="simple">10.3897/zookeys.902.46844.figure8</object-id><object-id xmlns:xlink="http://www.w3.org/1999/xlink" content-type="arpha" xlink:type="simple">D6FBA305-D48E-5EBB-B1D0-22CDAA7764DC</object-id><label>Figure 8.</label><caption><p>Male subimago of <italic><tp:taxon-name><tp:taxon-name-part taxon-name-part-type="genus" reg="Vietnamella">Vietnamella</tp:taxon-name-part> <tp:taxon-name-part taxon-name-part-type="species" reg="thani">thani</tp:taxon-name-part></tp:taxon-name></italic><bold>A</bold> dorsal view of head <bold>B</bold> lateral view of head <bold>C</bold> foreleg <bold>D</bold> middle leg <bold>E</bold> hindleg <bold>F, G</bold> dorsal and ventral view of thorax <bold>H</bold> forewing <bold>I</bold> hindwing <bold>J</bold> ventral view of genitalia <bold>K</bold> dorsal view of genitalia <bold>L</bold> lateral view of genitalia <bold>M</bold> dorsal view of abdomen <bold>N</bold> lateral view of abdomen <bold>O</bold> ventral view of abdomen. Scale bars: 1 mm.</p></caption><graphic xmlns:xlink="http://www.w3.org/1999/xlink" xlink:href="zookeys-902-017-g008.jpg" position="float" orientation="portrait" xlink:type="simple" id="oo_371645.jpg"><uri content-type="original_file" xlink:type="simple">https://binary.pensoft.net/fig/371645</uri></graphic></fig><p><bold>Female imago.</bold> (in alcohol, Fig. <xref ref-type="fig" rid="F9">9</xref>). <bold><italic>Head</italic>.</bold> Eyes rounded, dark brown without dorsal eyes (Fig. <xref ref-type="fig" rid="F9">9A, B</xref>). <bold><italic>Thorax</italic>.</bold> Forelegs (7.2 mm), length ratio of femur and tibia = 1.4:1; length ratio of four tarsal segments is 1:1:1:3.7 (Fig. <xref ref-type="fig" rid="F9">9C</xref>). Midlegs (6.4 mm), length ratio of femur and tibia = 1.2:1; length ratio of four tarsal segments is 1:1:1.2:2.8 (Fig. <xref ref-type="fig" rid="F9">9D</xref>). Hindlegs (7.2 mm), length ratio of femur and tibia = 1:1, length ratio of four tarsal segments is 1:1.2:1.1:2.6 (Fig. <xref ref-type="fig" rid="F9">9E</xref>). Mesonotum brown with a notable median longitudinal suture (Fig. <xref ref-type="fig" rid="F9">9F</xref>). Mesoternum pale red with rectangle basisternum, broad furcasternum (Fig. <xref ref-type="fig" rid="F9">9G</xref>). Forewing, 14 crossveins in stigmatic area; MA forked middle of wing; MP forked basally, 3 intercalaries between MP1 and MP2; CuA and CuP adjacent at base (Fig. <xref ref-type="fig" rid="F9">9H</xref>). Hindwing rounded, leading margin slightly concave, with clear crossveins, 7 crossveins between MA and MP (Fig. <xref ref-type="fig" rid="F9">9I</xref>). <bold><italic>Abdomen</italic>.</bold> Tergites brown, sternites pale red, sternites VIII-IX brown (Fig. <xref ref-type="fig" rid="F9">9K–N</xref>). Subanal plate brown with shallow median cleft (Fig. <xref ref-type="fig" rid="F9">9J</xref>). Subgenital plate weakly developed, pale, with shallow median emargination (Fig. <xref ref-type="fig" rid="F9">9N</xref>)</p><fig id="F9" position="float" orientation="portrait"><object-id xmlns:xlink="http://www.w3.org/1999/xlink" content-type="doi" xlink:type="simple">10.3897/zookeys.902.46844.figure9</object-id><object-id xmlns:xlink="http://www.w3.org/1999/xlink" content-type="arpha" xlink:type="simple">FBB29819-4C0E-51B1-A1DF-DBFE01B25447</object-id><label>Figure 9.</label><caption><p>Female imago of <italic><tp:taxon-name><tp:taxon-name-part taxon-name-part-type="genus" reg="Vietnamella">Vietnamella</tp:taxon-name-part> <tp:taxon-name-part taxon-name-part-type="species" reg="thani">thani</tp:taxon-name-part></tp:taxon-name></italic><bold>A</bold> dorsal view of head <bold>B</bold> lateral view of head <bold>C</bold> foreleg <bold>D</bold> middle leg <bold>E</bold> hindleg <bold>F, G</bold> dorsal and ventral view of thorax <bold>H</bold> forewing <bold>I</bold> hindwing <bold>J, K</bold> ventral and dorsal view of genitalia <bold>L</bold> dorsal view of abdomen <bold>M</bold> lateral view of abdomen <bold>N</bold> ventral view of abdomen. Scale bars: 1 mm.</p></caption><graphic xmlns:xlink="http://www.w3.org/1999/xlink" xlink:href="zookeys-902-017-g009.jpg" position="float" orientation="portrait" xlink:type="simple" id="oo_371646.jpg"><uri content-type="original_file" xlink:type="simple">https://binary.pensoft.net/fig/371646</uri></graphic></fig><fig id="F10" position="float" orientation="portrait"><object-id xmlns:xlink="http://www.w3.org/1999/xlink" content-type="doi" xlink:type="simple">10.3897/zookeys.902.46844.figure10</object-id><object-id xmlns:xlink="http://www.w3.org/1999/xlink" content-type="arpha" xlink:type="simple">D1B1CC9A-9032-51A0-9D51-8E44E12D8F53</object-id><label>Figure 10.</label><caption><p><italic><tp:taxon-name><tp:taxon-name-part taxon-name-part-type="genus" reg="Vietnamella">Vietnamella</tp:taxon-name-part> <tp:taxon-name-part taxon-name-part-type="species" reg="thani">thani</tp:taxon-name-part></tp:taxon-name></italic><bold>A</bold> habitat <bold>B</bold> habitus of larva <bold>C</bold> habitus of male imago (incomplete molting).</p></caption><graphic xmlns:xlink="http://www.w3.org/1999/xlink" xlink:href="zookeys-902-017-g010.jpg" position="float" orientation="portrait" xlink:type="simple" id="oo_371647.jpg"><uri content-type="original_file" xlink:type="simple">https://binary.pensoft.net/fig/371647</uri></graphic></fig><p><bold><italic>Eggs.</italic></bold> (dissected from female imago). Length 175 µm, width 125 µm; oval shape, chorionic surface with small protuberances, half of egg covered with helmet-shaped polar cap (Fig. <xref ref-type="fig" rid="F11">11A</xref>); many KCT around egg body (Fig. <xref ref-type="fig" rid="F11">11B</xref>); 1 or 2 tagenoform-type of micropyles at centre (Fig. <xref ref-type="fig" rid="F11">11C</xref>).</p><fig id="F11" position="float" orientation="portrait"><object-id xmlns:xlink="http://www.w3.org/1999/xlink" content-type="doi" xlink:type="simple">10.3897/zookeys.902.46844.figure11</object-id><object-id xmlns:xlink="http://www.w3.org/1999/xlink" content-type="arpha" xlink:type="simple">13284A1E-8E4D-583F-ABBD-F5DBD58287B7</object-id><label>Figure 11.</label><caption><p><abbrev xmlns:xlink="http://www.w3.org/1999/xlink" xlink:title="electron microscopy" id="ABBRID0ES1AG" xlink:type="simple">SEM</abbrev> of egg structure of <italic><tp:taxon-name><tp:taxon-name-part taxon-name-part-type="genus" reg="Vietnamella">Vietnamella</tp:taxon-name-part> <tp:taxon-name-part taxon-name-part-type="species" reg="thani">thani</tp:taxon-name-part></tp:taxon-name></italic><bold>A</bold> overview <bold>B</bold> detail of Knob Terminated Coiled Thread (KCT) and chorionic surface <bold>C</bold> micropyle. Scale bars: 50 µm.</p></caption><graphic xmlns:xlink="http://www.w3.org/1999/xlink" xlink:href="zookeys-902-017-g011.jpg" position="float" orientation="portrait" xlink:type="simple" id="oo_371648.jpg"><uri content-type="original_file" xlink:type="simple">https://binary.pensoft.net/fig/371648</uri></graphic></fig></tp:treatment-sec><tp:treatment-sec sec-type="distribution" id="SECID0EM2AG"><title>Distribution.</title><p>Kanchanaburi and Prachuap Khiri Khan Provinces, Thailand.</p></tp:treatment-sec><tp:treatment-sec sec-type="remarks" id="SECID0ER2AG"><title>Remarks.</title><p>The larvae of <italic><tp:taxon-name><tp:taxon-name-part taxon-name-part-type="genus" reg="Vietnamella">Vietnamella</tp:taxon-name-part> <tp:taxon-name-part taxon-name-part-type="species" reg="thani">thani</tp:taxon-name-part></tp:taxon-name></italic> are widely distributed in Thailand. They inhabit fast-flowing streams (Fig. <xref ref-type="fig" rid="F10">10A</xref>) but have never been reported in southern Thailand. <italic><tp:taxon-name><tp:taxon-name-part taxon-name-part-type="genus" reg="Vietnamella">Vietnamella</tp:taxon-name-part> <tp:taxon-name-part taxon-name-part-type="species" reg="thani">thani</tp:taxon-name-part></tp:taxon-name></italic> have notable outer pairs of projections on head without serrated spines that differ from <italic><tp:taxon-name><tp:taxon-name-part taxon-name-part-type="genus" reg="Vietnamella">Vietnamella</tp:taxon-name-part></tp:taxon-name></italic> sp. B. The larvae show colour variations and can be greenish, yellow or brown. The imaginal stages of <italic><tp:taxon-name><tp:taxon-name-part taxon-name-part-type="genus" reg="Vietnamella">V.</tp:taxon-name-part> <tp:taxon-name-part taxon-name-part-type="species" reg="thani">thani</tp:taxon-name-part></tp:taxon-name></italic> have similar characters to those of <italic><tp:taxon-name><tp:taxon-name-part taxon-name-part-type="genus" reg="Vietnamella">V.</tp:taxon-name-part> <tp:taxon-name-part taxon-name-part-type="species" reg="sinensis">sinensis</tp:taxon-name-part></tp:taxon-name></italic> but lack the longitudinal vein on the stigmatic area of the forewing and they have less crossveins between Sc and RA on the hindwings (Table <xref ref-type="table" rid="T4">4</xref>). The egg structure is covered by a membrane, which leads to unclear sculpturing of the surface, especially in the posterior part of the egg. Thus, the egg from this study showed little difference from the egg structure of <italic><tp:taxon-name><tp:taxon-name-part taxon-name-part-type="genus" reg="Vietnamella">V.</tp:taxon-name-part> <tp:taxon-name-part taxon-name-part-type="species" reg="sinensis">sinensis</tp:taxon-name-part></tp:taxon-name></italic>.</p></tp:treatment-sec><tp:treatment-sec><!--Section generated to contain objects referenced in tp:taxon-treatment.--><fig id="F4" position="float" orientation="portrait"><object-id xmlns:xlink="http://www.w3.org/1999/xlink" content-type="doi" xlink:type="simple">10.3897/zookeys.902.46844.figure4</object-id><object-id xmlns:xlink="http://www.w3.org/1999/xlink" content-type="arpha" xlink:type="simple">282ECF9F-561F-55D1-90AE-3B5902F936AF</object-id><label>Figure 4.</label><caption><p><italic><tp:taxon-name><tp:taxon-name-part taxon-name-part-type="genus" reg="Vietnamella">Vietnamella</tp:taxon-name-part></tp:taxon-name></italic> spp. <italic><tp:taxon-name><tp:taxon-name-part taxon-name-part-type="genus" reg="Vietnamella">Vietnamella</tp:taxon-name-part> <tp:taxon-name-part taxon-name-part-type="species" reg="maculosa">maculosa</tp:taxon-name-part></tp:taxon-name></italic> sp. nov. (<bold>A, D, G, J</bold>): <bold>A</bold> outer projection on head (arrow) <bold>D</bold> inner and outer projections on head <bold>G, J</bold> tubercle on tergite VII and X; <italic><tp:taxon-name><tp:taxon-name-part taxon-name-part-type="genus" reg="Vietnamella">Vietnamella</tp:taxon-name-part></tp:taxon-name></italic> sp. B (<bold>B, E, H, K</bold>): <bold>B</bold> outer projection on head (arrow) <bold>E</bold> inner and outer projections with serration on head <bold>H, K</bold> tubercles on tergite VII and X; <italic><tp:taxon-name><tp:taxon-name-part taxon-name-part-type="genus" reg="Vietnamella">Vietnamella</tp:taxon-name-part> <tp:taxon-name-part taxon-name-part-type="species" reg="thani">thani</tp:taxon-name-part></tp:taxon-name></italic> (<bold>C, F, I, L</bold>): <bold>C</bold> outer projection on head (arrow) <bold>F</bold> inner and outer projections on head <bold>I, L</bold> tubercles on tergite VII and X. Scale bars: 1 mm (<bold>A–C</bold>); 0.5 mm (<bold>G</bold>); 0.1 mm (<bold>D–F, H, I</bold>); 0.05 mm (<bold>J–L</bold>).</p></caption><graphic xmlns:xlink="http://www.w3.org/1999/xlink" xlink:href="zookeys-902-017-g004.jpg" position="float" orientation="portrait" xlink:type="simple" id="oo_371641.jpg"><uri content-type="original_file" xlink:type="simple">https://binary.pensoft.net/fig/371641</uri></graphic></fig><fig id="F5" position="float" orientation="portrait"><object-id xmlns:xlink="http://www.w3.org/1999/xlink" content-type="doi" xlink:type="simple">10.3897/zookeys.902.46844.figure5</object-id><object-id xmlns:xlink="http://www.w3.org/1999/xlink" content-type="arpha" xlink:type="simple">B3FE1438-4F49-56E6-B165-C58CAEE0A336</object-id><label>Figure 5.</label><caption><p>Forefemur and setae <bold>A</bold> forefemur of <italic><tp:taxon-name><tp:taxon-name-part taxon-name-part-type="genus" reg="Vietnamella">Vietnamella</tp:taxon-name-part> <tp:taxon-name-part taxon-name-part-type="species" reg="maculosa">maculosa</tp:taxon-name-part></tp:taxon-name></italic> sp. nov. with serration of transverse ridge (arrow) <bold>B</bold> setae on transverse ridge of <italic><tp:taxon-name><tp:taxon-name-part taxon-name-part-type="genus" reg="Vietnamella">Vietnamella</tp:taxon-name-part> <tp:taxon-name-part taxon-name-part-type="species" reg="maculosa">maculosa</tp:taxon-name-part></tp:taxon-name></italic> sp. nov. <bold>C</bold> setae on transverse ridge of <italic><tp:taxon-name><tp:taxon-name-part taxon-name-part-type="genus" reg="Vietnamella">V.</tp:taxon-name-part> <tp:taxon-name-part taxon-name-part-type="species" reg="thani">thani</tp:taxon-name-part></tp:taxon-name></italic>. Scale bars: 1 mm (<bold>A</bold>); 0.01 mm (<bold>B, C</bold>).</p></caption><graphic xmlns:xlink="http://www.w3.org/1999/xlink" xlink:href="zookeys-902-017-g005.jpg" position="float" orientation="portrait" xlink:type="simple" id="oo_371642.jpg"><uri content-type="original_file" xlink:type="simple">https://binary.pensoft.net/fig/371642</uri></graphic></fig><table-wrap id="T4" position="float" orientation="portrait"><label>Table 4.</label><caption><p>Comparison of adult characteristics of known <italic><tp:taxon-name><tp:taxon-name-part taxon-name-part-type="genus" reg="Vietnamella">Vietnamella</tp:taxon-name-part></tp:taxon-name></italic> species.</p></caption><table id="TID0EQZAG" rules="all"><tbody><tr><td rowspan="1" colspan="1">
                <bold>Characters</bold>
              </td><td rowspan="1" colspan="1">
                <bold><italic><tp:taxon-name><tp:taxon-name-part taxon-name-part-type="genus" reg="Vietnamella">V.</tp:taxon-name-part> <tp:taxon-name-part taxon-name-part-type="species" reg="thani">thani</tp:taxon-name-part></tp:taxon-name></italic> (imago)</bold>
              </td><td rowspan="1" colspan="1">
                <bold><italic><tp:taxon-name><tp:taxon-name-part taxon-name-part-type="genus" reg="Vietnamella">V.</tp:taxon-name-part> <tp:taxon-name-part taxon-name-part-type="species" reg="sinensis">sinensis</tp:taxon-name-part></tp:taxon-name></italic> (imago)</bold>
              </td></tr><tr><td rowspan="1" colspan="1">Stigmatic area of forewing</td><td rowspan="1" colspan="1">Not divided by longitudinal vein</td><td rowspan="1" colspan="1">Divided by longitudinal vein</td></tr><tr><td rowspan="1" colspan="1">Penes</td><td rowspan="1" colspan="1">Slender, shallow median cleft</td><td rowspan="1" colspan="1">Slender, shallow median cleft</td></tr><tr><td rowspan="1" colspan="1">Subgenital plate</td><td rowspan="1" colspan="1">Convex</td><td rowspan="1" colspan="1">Slightly convex</td></tr><tr><td rowspan="1" colspan="1">Hindwing</td><td rowspan="1" colspan="1">8 or 9 crossveins between Sc and RA</td><td rowspan="1" colspan="1">12 crossveins between Sc and RA</td></tr></tbody></table></table-wrap></tp:treatment-sec><ref-list><ref id="B3"><mixed-citation xmlns:xlink="http://www.w3.org/1999/xlink" xlink:type="simple"><person-group><name name-style="western"><surname>Hu</surname><given-names>Z</given-names></name><name name-style="western"><surname>Ma</surname><given-names>ZX</given-names></name><name name-style="western"><surname>Luo</surname><given-names>JY</given-names></name><name name-style="western"><surname>Zhou</surname><given-names>CF</given-names></name></person-group> (<year>2017</year>) <article-title>Redescription and commentary on the Chinese mayfly <italic><tp:taxon-name><tp:taxon-name-part taxon-name-part-type="genus">Vietnamella</tp:taxon-name-part> <tp:taxon-name-part taxon-name-part-type="species">sinensis</tp:taxon-name-part></tp:taxon-name></italic> (<tp:taxon-name><tp:taxon-name-part taxon-name-part-type="order">Ephemeroptera</tp:taxon-name-part></tp:taxon-name>: <tp:taxon-name><tp:taxon-name-part taxon-name-part-type="family">Vietnamellidae</tp:taxon-name-part></tp:taxon-name>).</article-title><source>Zootaxa</source><volume>4286</volume>(<issue>3</issue>): <fpage>381</fpage>–<lpage>390</lpage>. <ext-link xlink:type="simple" ext-link-type="doi" xlink:href="10.11646/zootaxa.4286.3.5">https://doi.org/10.11646/zootaxa.4286.3.5</ext-link></mixed-citation></ref></ref-list></tp:taxon-treatment>
